# Supplementary material for: Exploring late Pleistocene bioturbation on Yermak Plateau to assess sea-ice conditions and primary productivity through the Ethological Ichno Quotient
Source: Sci Rep. 2023 Oct 13;13:17416. doi: 10.1038/s41598-023-44295-0 (PMC10575951; doi:10.1038/s41598-023-44295-0)
Supplement: Supplementary file 2 — Supplementary Table 1. [file 41598_2023_44295_MOESM2_ESM.xlsx]

## Sheet: PS92039
EIQ PS92039
Depth (cm)	EIQ Trichichnus/Mycellia	EIQ Chondrites	EIQ Walled Tube burrow	EIQ Planolites	EIQ Scolicia	EIQ Less Dense Burrow (LDB)	EIQ Lined Burrow (LB)	EIQ Other Burrows	EIQchemo(%)	EIQDepo(%)			EIQ Scale	Bioturbation Intensity
18	0	50	0	0	0	0	0	10	50	8			0	No Bioturbation
23	0	10	0	0	0	0	0	10	10	8			10	Few
28	0	0	0	0	0	25	0	0	0	20			25	Some
33	25	0	0	0	0	25	0	0	25	20			50	Abundant
38	0	10	0	0	0	25	0	0	10	20			100	Dominant
43	0	25	0	0	0	0	0	0	25	0
48	0	50	0	0	0	0	0	0	50	0
53	25	50	0	0	0	0	0	10	75	8
58	10	50	0	0	0	0	0	10	60	8
63	0	0	0	0	0	0	0	10	0	8
68	0	0	0	10	0	0	0	25	0	28
73	25	0	0	50	0	0	0	10	25	48
78	50	0	0	50	0	0	0	0	50	40
83	50	0	0	0	0	0	25	0	50	20
88	0	0	0	0	0	0	0	0	0	0
93	0	0	0	50	0	0	0	25	0	60
98	0	0	0	50	25	0	0	10	0	68
103	0	0	0	100	0	0	0	0	0	80
108	0	0	0	25	0	0	0	0	0	20
113	0	0	0	50	0	0	0	10	0	48
118	0	0	0	0	0	0	0	0	0	0
123	0	0	0	0	0	0	0	0	0	0
128	0	0	0	0	0	0	0	0	0	0
133	0	0	0	0	0	0	0	50	0	40
138	0	0	0	25	0	0	0	25	0	40
143	0	0	0	10	0	0	0	0	0	8
148	0	0	0	10	0	0	0	0	0	8
153	0	0	0	10	0	0	0	10	0	16
158	0	0	0	25	0	0	0	10	0	28
163	0	0	0	0	0	0	0	10	0	8
168	25	0	0	0	0	0	0	0	25	0
173	50	0	0	10	0	0	0	0	50	8
178	10	0	0	25	0	0	25	0	10	40
183	50	0	0	0	0	0	0	10	50	8
188	10	0	0	0	0	0	0	0	10	0
193	0	0	0	0	0	0	0	0	0	0
198	10	0	0	0	0	0	0	0	10	0
203	50	0	0	0	0	0	0	0	50	0
208	25	0	0	0	0	0	0	25	25	20
213	10	0	0	0	0	0	0	0	10	0
218	10	0	0	10	0	10	0	0	10	16
223	25	0	0	10	0	0	0	0	25	8
228	10	0	0	0	0	25	0	0	10	20
233	10	0	0	0	0	25	0	0	10	20
238	0	0	0	25	0	10	0	0	0	28
243	50	0	0	0	0	0	0	0	50	0
248	25	0	0	0	0	0	0	25	25	20
253	10	0	0	25	0	0	50	0	10	60
258	0	0	0	0	0	10	0	0	0	8
263	0	0	0	0	0	0	0	0	0	0
268	0	0	0	0	0	0	0	25	0	20
273	0	0	0	10	0	0	0	10	0	16
278	0	0	0	0	0	0	0	10	0	8
283	0	0	0	10	0	10	0	10	0	24
288	0	0	0	0	0	0	0	0	0	0
293	0	0	0	0	0	0	0	0	0	0
298	0	0	0	0	0	0	0	0	0	0
303	0	0	0	0	0	0	0	10	0	8
308	0	0	0	50	0	0	25	0	0	60
313	0	0	0	50	0	0	50	0	0	80
318	0	0	0	25	0	10	0	0	0	28
323	0	0	0	0	0	0	0	25	0	20
328	0	0	0	10	0	0	0	0	0	8
333	0	0	0	10	0	0	0	0	0	8
338	10	0	0	0	0	0	0	10	10	8
342	0	25	10	25	0	0	0	0	35	20
347	0	0	0	10	0	0	0	10	0	16
352	0	0	0	0	0	25	10	10	0	36
357	0	0	0	0	0	0	0	0	0	0
362	0	0	0	0	0	25	0	0	0	20
367	0	0	0	0	0	10	0	0	0	8
372	0	0	0	0	0	0	0	10	0	8
377	0	0	0	0	0	0	25	0	0	20
382	0	0	0	0	0	0	10	0	0	8
387	0	0	0	0	0	0	25	0	0	20
392	0	0	0	0	0	0	0	10	0	8
397	50	0	0	0	0	0	0	0	50	0
402	50	0	0	0	0	0	0	0	50	0
407	0	0	0	0	0	0	0	0	0	0
412	0	0	0	0	0	0	0	10	0	8
417	0	0	0	0	0	0	25	0	0	20
422	0	0	0	25	0	0	0	25	0	40
427	0	0	0	25	0	25	0	0	0	40
432	0	0	0	10	0	0	0	10	0	16
437	50	0	0	0	0	0	0	25	50	20
442	50	0	0	0	0	0	0	0	50	0
447	0	0	0	0	0	0	0	0	0	0
452	0	0	0	10	0	10	0	0	0	16
457	10	0	0	10	0	0	0	10	10	16
462	10	0	0	25	0	0	0	25	10	40
467	0	0	0	0	0	0	0	10	0	8
472	0	0	0	0	0	0	0	0	0	0
477	0	0	0	0	0	0	0	0	0	0
482	50	0	0	0	0	0	0	0	50	0
487	100	0	0	0	0	0	0	0	100	0
492	25	0	0	0	0	0	0	0	25	0
497	10	0	0	0	0	0	0	0	10	0
502	10	0	0	0	0	0	0	10	10	8
507	0	0	0	25	0	0	50	0	0	60
512	0	0	0	25	0	0	25	0	0	40
517	0	0	0	0	0	0	0	10	0	8
522	0	0	0	0	10	0	0	0	0	8
527	10	0	0	25	0	0	0	25	10	40
532	0	0	0	50	0	0	50	0	0	80
537	0	0	0	50	0	0	10	0	0	48
542	0	0	0	0	0	0	0	0	0	0
547	0	0	0	0	0	0	0	0	0	0
552	0	0	0	0	0	0	0	0	0	0
557	50	0	0	0	0	0	0	0	50	0
562	10	0	0	0	0	0	0	0	10	0
567	0	0	0	0	0	0	0	0	0	0
572	0	0	0	0	0	0	0	0	0	0
577	0	0	0	0	0	0	0	0	0	0
582	0	0	0	10	0	10	0	0	0	16
587	0	0	0	25	0	0	25	0	0	40
592	0	0	0	0	0	0	0	10	0	8
597	0	0	0	0	0	0	0	0	0	0
602	0	0	0	50	0	0	50	25	0	100
607	0	0	0	50	0	0	50	0	0	80
612	0	0	0	50	0	25	0	25	0	80
617	0	0	0	25	0	0	0	25	0	40
622	0	0	0	0	0	25	0	10	0	28
627	0	0	0	0	0	0	0	25	0	20
632	0	0	0	0	0	0	0	25	0	20
637	0	0	0	25	0	0	0	0	0	20
642	0	0	0	75	0	0	0	25	0	80
647	0	0	0	0	0	0	0	10	0	8
652	0	0	0	0	0	0	0	0	0	0
657	0	0	0	100	0	0	0	0	0	80
662	0	0	0	0	0	0	0	10	0	8
667	0	0	0	10	0	0	0	0	0	8
672	0	0	0	0	0	0	0	10	0	8
677	0	0	0	10	0	0	0	10	0	16
682	0	0	0	0	0	0	0	10	0	8
687	0	0	0	0	0	0	0	25	0	20
692	0	0	0	0	0	0	0	100	0	80
697	0	0	0	0	0	0	0	10	0	8
702	0	0	0	50	0	0	10	10	0	56
707	0	0	0	10	0	0	0	0	0	8
712	0	0	0	0	0	0	0	0	0	0
717	0	0	0	0	0	0	0	0	0	0
722	0	0	0	25	0	0	0	0	0	20
727	0	0	0	50	0	0	0	10	0	48
732	0	0	0	25	0	0	0	0	0	20
737	0	0	0	10	0	0	0	0	0	8
742	0	0	0	0	0	0	0	10	0	8
747	0	0	0	0	0	0	0	0	0	0
752	0	0	0	10	0	0	0	0	0	8
757	0	0	0	0	0	25	0	0	0	20
762	0	0	0	50	0	50	0	0	0	80
767	0	0	0	10	0	0	0	0	0	8
772	0	0	0	0	0	25	0	0	0	20
777	0	0	0	0	0	0	0	25	0	20
782	0	0	0	10	0	0	0	10	0	16
787	0	0	0	50	0	0	0	0	0	40
792	0	0	0	25	0	0	0	0	0	20
797	0	0	0	0	0	0	10	10	0	16
802	0	0	0	0	0	0	0	25	0	20
807	0	0	0	25	0	25	25	0	0	60
812	0	0	0	25	0	0	0	25	0	40
817	0	0	0	10	0	0	0	0	0	8
822	0	0	0	25	0	10	0	0	0	28
827	0	0	0	0	0	50	0	0	0	40
832	0	0	0	10	0	25	0	0	0	28
837	0	0	0	10	0	0	0	10	0	16
842	10	0	0	10	0	0	0	0	10	8
847	0	0	0	0	0	25	0	0	0	20

## Sheet: PS92045
EIQ PS92045
Depth (cm)	EIQ Trichichnus/Mycellia	EIQ Chondrites	EIQ Walled Tube burrow	EIQ Planolites	EIQ Scolicia	EIQ Less Dense Burrow (LDB)	EIQ Lined Burrow (LB)	EIQ Other Burrows	EIQchemo(%)	EIQDepo(%)			EIQ Scale	Bioturbation Intensity
5	0	0	0	0	0	25	0	0	0	25			0	No Bioturbation
10	0	0	0	0	0	0	0	0	0	0			10	Few
15	0	0	0	10	0	50	0	0	0	60			25	Some
20	10	0	0	0	0	25	0	25	10	50			50	Abundant
25	25	0	10	0	0	0	0	0	35	0			100	Dominant
30	50	0	0	0	0	0	0	0	50	0
35	100	0	50	0	0	0	0	0	100	0
40	25	0	0	25	0	0	0	25	25	50
45	0	0	0	25	0	25	0	0	0	50
50	0	0	0	25	0	0	0	10	0	35
55	0	0	0	25	0	0	0	10	0	35
60	0	0	0	0	0	50	0	0	0	50
65	0	0	0	25	0	0	25	0	0	50
70	0	0	0	0	0	50	0	0	0	50
75	0	0	0	25	0	0	25	0	0	50
80	0	0	0	25	0	0	0	50	0	75
85	0	0	0	50	0	0	0	0	0	50
90	0	0	0	50	0	0	0	0	0	50
95	0	0	0	100	0	0	0	0	0	100
94	0	0	0	25	0	25	0	0	0	50
99	0	0	0	25	0	50	0	0	0	75
104	10	0	0	25	0	25	0	0	10	50
109	0	0	0	0	0	25	0	100	0	100
114	10	0	10	25	0	25	0	0	20	50
119	25	0	0	0	0	25	0	0	25	25
124	25	0	0	0	0	0	0	0	25	0
129	0	0	0	0	0	25	0	25	0	50
134	25	0	0	0	0	10	0	10	25	20
139	25	0	0	0	0	0	0	0	25	0
144	10	0	0	0	0	0	0	10	10	10
149	0	0	0	0	0	0	0	25	0	25
154	10	0	0	10	0	0	10	0	10	20
159	0	0	0	25	0	0	25	0	0	50
164	0	0	0	25	0	25	0	0	0	50
169	0	0	0	25	0	0	0	10	0	35
174	10	0	0	50	0	0	0	0	10	50
179	25	0	0	0	0	0	0	25	25	25
184	10	0	0	0	0	0	0	0	10	0
189	10	0	0	0	0	0	0	10	10	10
194	0	0	0	25	0	0	0	0	0	25
199	0	0	0	25	0	0	0	0	0	25
204	25	0	10	10	0	0	0	0	35	10
209	50	0	10	0	0	0	0	0	60	0
214	50	0	0	0	0	0	0	0	50	0
219	25	0	0	10	0	0	0	10	25	20
224	50	0	0	10	0	0	0	10	50	20
229	50	0	25	0	0	0	0	10	75	10
234	25	0	0	0	0	25	0	0	25	25
239	0	0	0	50	0	25	0	25	0	100
244	10	0	0	50	0	0	0	0	10	50
249	0	0	0	25	0	0	0	0	0	25
254	0	0	10	25	0	0	25	0	10	50
259	25	0	25	50	0	0	0	0	50	50
264	50	0	0	0	0	0	0	10	50	10
269	0	0	0	10	0	0	0	0	0	10
274	0	0	0	0	0	0	0	50	0	50
279	0	0	0	50	0	25	0	10	0	90
284	0	0	0	50	0	25	0	0	0	75
289	0	0	25	0	0	0	0	0	25	0
294	0	0	0	0	0	0	0	0	0	0
299	0	0	10	0	0	0	0	10	10	10
304	0	0	0	10	0	0	0	10	0	20
309	0	0	0	10	0	0	0	25	0	35
314	10	0	0	0	0	0	0	10	10	10
319	10	0	0	0	0	0	0	25	10	25
324	50	0	75	0	0	0	0	10	100	10
329	0	0	10	10	10	0	0	0	10	20
334	0	0	0	10	0	10	0	0	0	20
339	0	0	0	25	0	0	0	10	0	35
344	0	0	0	0	0	0	0	0	0	0
349	25	0	50	0	0	0	0	0	75	0
354	25	0	50	0	0	0	0	0	75	0
359	0	0	0	0	0	0	0	10	0	10
364	0	0	0	0	0	0	0	25	0	25
369	0	0	0	0	0	25	0	10	0	35
374	0	0	0	0	0	0	0	25	0	25
379	0	0	25	0	0	0	0	0	25	0
384	0	0	0	10	0	0	0	0	0	10
389	10	0	0	10		10	0	0	10	20
394	0	0	0	0	0	0	0	25	0	25
399	0	0	0	25	0	0	0	0	0	25
404	0	0	0	10	0	0	0	0	0	10
409	0	0	0	25	0	25	0	10	0	60
414	0	0	0	50	0	0	0	25	0	75
419	0	0	0	50	0	0	0	0	0	50
424	0	0	0	25	0	0	0	10	0	35
429	0	0	0	10	0	0	0	25	0	35
434	0	0	25	25	0	0	0	0	25	25
439	0	0	0	25	0	0	0	25	0	50
444	0	0	0	0	0	0	0	10	0	10
449	0	0	0	25	0	0	0	0	0	25
454	0	0	0	25	0	0	0	10	0	35
459	0	0	0	10	0	0	0	10	0	20
464	0	0	0	10	0	10	0	0	0	20
469	0	0	25	25	0	25	0	0	25	50
474	0	0	0	25	0	0	0	10	0	35
479	0	0	0	25	0	0	0	10	0	35
484	0	0	0	25	0	0	0	0	0	25
489	0	0	0	0	0	0	0	0	0	0
494	50	0	0	0	0	0	0	0	50	0
499	25	0	0	0	0	0	0	0	25	0
504	25	0	0	25	0	0	0	0	25	25
509	10	0	0	25	0	0	0	10	10	35
514	50	0	0	0	0	25	0	0	50	25
